# Supplementary material for: Arctic Ocean Microbial Community Structure before and after the 2007 Record Sea Ice Minimum
Source: PLoS One. 2011 Nov 9;6(11):e27492. doi: 10.1371/journal.pone.0027492 (PMC3212577; doi:10.1371/journal.pone.0027492)
Supplement: Table S3 — MIMARKS-compliant table of the pyrosequencing samples. (XLS) [file pone.0027492.s010.xls]

## Sheet: MIMARKS-Final
Structured comment name	For All	Sample 1	Sample 2	Sample 3	Sample 4	Sample 5	Sample 6	Sample 7	Sample 8	Sample 9	Sample 10	Sample 11
submitted_to_insdc	SRA
investigation_type	mimarks-survey
project_name	Arctic Microbial Community Evolution
biome	Polar biome [ENVO:00000894]
feature	Marine habitat [ENVO:00000569]
material	Seawater [ENVO:00002149]
env_package	water
samp_collect_device	Go-Flo bottles on rosette
samp_mat_process	Filtration onto 0.22 um Sterivex
samp_store_temp	-80 degC
target_gene	16S rDNA
target_subfragment	V4(Euk),V6-8(Bact,Arch)
pcr_primers	FWD(Euk):CYGCGGTAATTCCAGCTC, REV(Euk):AYGGTATCTRATCRTCTTYG, FWD(Bact):ACGCGHNRAACCTTACC, REV(Bact):ACGGGCRGTGWGTRCAA, FWD(Arch):TYAATYGGANTCAACRCC, REV(Arch):CRGTGWGTRCAAGGRGCA
adapters	CCATCTCATCCCTGCGTGTCTCCGACTCAG, CCTATCCCCTGTGTGCCTTGGCAGTCTCAG
seq_meth	Pyrosequencing
lat_lon		71.5367 -126.9555	69.9290 -126.4887	70.0453 -126.3025	70.0418 -126.2608	70.6663 -122.9930	70.6511 -122.9483	70.6217 -123.0014	71.3297 -133.7657	71.3115 -127.4946	70.6645 -122.9981	70.6357 -123.0386
geo_loc_name		Canada:Amundsen Gulf	Canada:Franklin Bay	Canada:Franklin Bay	Canada:Franklin Bay	Canada:Amundsen Gulf	Canada:Amundsen Gulf	Canada:Amundsen Gulf	Canada:Beaufort Sea	Canada:Amundsen Gulf	Canada:Amundsen Gulf	Canada:Amundsen Gulf
site		station CA-15	station 200	station 200	station 200	station CA-18	station 405	station 405	station BFB-5	station 135	station 405	station 405
collection_date		2003-10-10	2003-11-04	2004-07-16	2004-08-06	2005-09-12	2006-10-01	2007-11-19	2008-07-26	2009-08-21	2009-10-15	2010-10-08
depth		29 m	35 m	50 m	54 m	32 m	46 m	10 m	43 m	50 m	25 m	40 m
temp		-0.78 degC	-1.46 degC	-1.10 degC	-1.04 degC	-1.04 degC	-1.22 degC	-1.65 degC	-0.92 degC	-1.21 degC	-0.13 degC	-1.20 degC
salinity		30.62 psu	31.50 psu	31.88 psu	31.90 psu	32.04 psu	32.09 psu	30.13 psu	31.81 psu	31.19 psu	31.17 psu	31.95 psu
light_intensity		0.009 uE/m2/s	0.094 uE/m2/s	0.111 uE/m2/s	1.344 uE/m2/s	5.289 uE/m2/s	0.921 uE/m2/s	0.004 uE/m2/s	0.655 uE/m2/s	9.234 uE/m2/s	0.013 uE/m2/s	0.087 uE/m2/s
chlorophyll		0.07 ug/L	0.08 ug/L	0.22 ug/L	0.22 ug/L	2.14 ug/L	0.25 ug/L	0.08 ug/L	0.16 ug/L	0.30 ug/L	0.45 ug/L	0.57 ug/L
samp_size		5-7 L	5-7 L	5-7 L	5-7 L	6 L	6 L	5 L	6 L	6.5 L	6 L	6 L
mid		ACGAGTGCGT	ACGCTCGACA	AGACGCACTC	AGCACTGTAG	ATCAGACACG	ATATCGCGAG	CGTGTCTCTA	CTCGCGTGTC	TAGTATCAGC	TCTCTATGCG	TACTGAGCTA
